# Supplementary material for: Enhanced Th1 Cellular Immunity Induced by an RSV-F mRNA Vaccine Rationally Designed Using NLP Algorithms
Source: Vaccines (Basel). 2026 Apr 16;14(4):356. doi: 10.3390/vaccines14040356 (PMC13119773; doi:10.3390/vaccines14040356)
Supplement: Supplementary file 1 [file vaccines-14-00356-s001.zip]

Archive with 3 entries (3 files):
- Supplementary Material S1.pdf
- Supplementary Material S2.pdf
- Supplementary Materials S3.xlsx
