# Supplementary material for: Enhanced Th1 Cellular Immunity Induced by an RSV-F mRNA Vaccine Rationally Designed Using NLP Algorithms
Source: Vaccines (Basel). 2026 Apr 16;14(4):356. doi: 10.3390/vaccines14040356 (PMC13119773; doi:10.3390/vaccines14040356)
Supplement: Supplementary file 1 [file vaccines-14-00356-s001.zip › Supplementary Materials S3.xlsx]

## Sheet: Sheet1
Figure	Panel	Comparison	p-value
Figure 4	B (relative F protein level)	MOF vs. MF	0.013
		MOF vs. WT	0.0018
		MF vs. WT	0.1754
	D (% 7H11⁺ preF⁺)	NC vs. WT	0.7658
		NC vs. MF	0.0004
		NC vs. MOF	<0.0001
		WT vs. MF	0.001
		WT vs. MOF	<0.0001
		MF vs. MOF	0.0038
	F (% 3C12⁺ preF⁺)	NC vs. WT	0.0686
		NC vs. MF	<0.0001
		NC vs. MOF	<0.0001
		WT vs. MF	<0.0001
		WT vs. MOF	<0.0001
		MF vs. MOF	<0.0001
Figure 5	B (preF-specific IgG titer)	WT vs. MF	0.0014
		WT vs. MOF	<0.0001
		WT vs. PBS	<0.0001
		MF vs. MOF	0.0014
		MF vs. PBS	<0.0001
		MOF vs. PBS	<0.0001
	C (neutralizing titer)	WT vs. MF	0.0004
		WT vs. MOF	0.0004
		WT vs. PBS	<0.0001
		MF vs. MOF	>0.9999
		MF vs. PBS	<0.0001
		MOF vs. PBS	<0.0001
	D (IgG2a/IgG1 ratio)	WT vs. MF	0.1306
		WT vs. MOF	0.0123
		WT vs. PBS	0.9989
		MF vs. MOF	0.6646
		MF vs. PBS	0.1686
		MOF vs. PBS	0.0169
Figure 6	A(IL-2⁺ CD4⁺ T cells)	WT vs. MF	0.4296
		WT vs. MOF	0.8424
		WT vs. PBS	<0.0001
		MF vs. MOF	0.8827
		MF vs. PBS	<0.0001
		MOF vs. PBS	<0.0001
	B(IFN-γ⁺ CD4⁺ T cells)	WT vs. MF	0.9909
		WT vs. MOF	0.0016
		WT vs. PBS	<0.0001
		MF vs. MOF	0.0009
		MF vs. PBS	<0.0001
		MOF vs. PBS	<0.0001
	C(TNF-α⁺ CD4⁺ T cells)	WT vs. MF	0.2882
		WT vs. MOF	0.9776
		WT vs. PBS	0.0002
		MF vs. MOF	0.4892
		MF vs. PBS	<0.0001
		MOF vs. PBS	0.0001
	D(IL-4⁺ CD4⁺ T cells)	WT vs. MF	0.7215
		WT vs. MOF	0.9994
		WT vs. PBS	0.9846
		MF vs. MOF	0.6532
		MF vs. PBS	0.5146
		MOF vs. PBS	0.9953
	E(IL-2⁺ CD8⁺ T cells)	WT vs. MF	0.4363
		WT vs. MOF	0.4006
		WT vs. PBS	<0.0001
		MF vs. MOF	0.9999
		MF vs. PBS	<0.0001
		MOF vs. PBS	<0.0001
	F(IFN-γ⁺ CD8⁺ T cells)	WT vs. MF	0.0097
		WT vs. MOF	<0.0001
		WT vs. PBS	<0.0001
		MF vs. MOF	0.0012
		MF vs. PBS	<0.0001
		MOF vs. PBS	<0.0001
	G(TNF-α⁺ CD8⁺ T cells)	WT vs. MF	0.9994
		WT vs. MOF	0.9576
		WT vs. PBS	0.0005
		MF vs. MOF	0.9801
		MF vs. PBS	0.0004
		MOF vs. PBS	0.0002
	H(IL-4⁺ CD8⁺ T cells)	WT vs. MF	0.9967
		WT vs. MOF	0.6875
		WT vs. PBS	0.9967
		MF vs. MOF	0.5638
		MF vs. PBS	0.9748
		MOF vs. PBS	0.8032
	I(Th1 cells (IFN-γ⁺ CD3⁺ CD4⁺))	WT vs. MF	0.9984
		WT vs. MOF	0.0156
		WT vs. PBS	0.0208
		MF vs. MOF	0.0112
		MF vs. PBS	0.0288
		MOF vs. PBS	<0.0001
	J(Th17 cells (IL-17A⁺ CD3⁺ CD4⁺))	WT vs. MF	0.3227
		WT vs. MOF	0.4895
		WT vs. PBS	0.0049
		MF vs. MOF	0.988
		MF vs. PBS	0.0001
		MOF vs. PBS	0.0003
	K(Th2 cells (IL-4⁺ CD3⁺ CD4⁺))	WT vs. MF	0.8548
		WT vs. MOF	>0.9999
		WT vs. PBS	0.9993
		MF vs. MOF	0.8408
		MF vs. PBS	0.9047
		MOF vs. PBS	0.9987
Figure 7	A(CD4⁺ Tn)	WT vs. MF	0.8697
		WT vs. MOF	0.012
		WT vs. PBS	<0.0001
		MF vs. MOF	0.0544
		MF vs. PBS	<0.0001
		MOF vs. PBS	<0.0001
	B(CD4⁺ Tem)	WT vs. MF	0.0134
		WT vs. MOF	0.0288
		WT vs. PBS	<0.0001
		MF vs. MOF	0.9803
		MF vs. PBS	<0.0001
		MOF vs. PBS	<0.0001
	C(CD4⁺ Tcm)	WT vs. MF	0.9699
		WT vs. MOF	0.8555
		WT vs. PBS	0.1012
		MF vs. MOF	0.9959
		MF vs. PBS	0.1334
		MOF vs. PBS	0.1976
	D(CD8⁺ Tn)	WT vs. MF	0.6387
		WT vs. MOF	0.9092
		WT vs. PBS	0.0507
		MF vs. MOF	0.9502
		MF vs. PBS	0.0046
		MOF vs. PBS	0.0136
	E(CD8⁺ Tem)	WT vs. MF	0.5527
		WT vs. MOF	0.6437
		WT vs. PBS	<0.0001
		MF vs. MOF	0.9987
		MF vs. PBS	<0.0001
		MOF vs. PBS	<0.0001
	F(CD8⁺ Tcm )	WT vs. MF	0.9181
		WT vs. MOF	0.0692
		WT vs. PBS	<0.0001
		MF vs. MOF	0.2111
		MF vs. PBS	<0.0001
		MOF vs. PBS	<0.0001
